# Supplementary material for: Preliminary Report: Rapid Intraoperative Detection of Residual Glioma Cell in Resection Cavity Walls Using a Compact Fluorescence Microscope
Source: J Clin Med. 2021 Nov 18;10(22):5375. doi: 10.3390/jcm10225375 (PMC8620805; doi:10.3390/jcm10225375)
Supplement: Supplementary file 1 [file jcm-10-05375-s001.zip]

Archive with 1 entries (1 files):
- jcm-1447325-supplementary.xlsx
