# Supplementary material for: Preliminary Report: Rapid Intraoperative Detection of Residual Glioma Cell in Resection Cavity Walls Using a Compact Fluorescence Microscope
Source: J Clin Med. 2021 Nov 18;10(22):5375. doi: 10.3390/jcm10225375 (PMC8620805; doi:10.3390/jcm10225375)
Supplement: Supplementary file 1 [file jcm-10-05375-s001.zip › jcm-1447325-supplementary.xlsx]

## Sheet: Sheet1
	Case no.	Age (yrs), sex	Newly Dx/ recurrent	Tumor location	WHO grade	IDH-1 status	Photodiagnosis image	Number of cells emitting red fluorescence under the Cy5 filter			Volumetric EOR (%)
								Strong fluorescence on surgical microscope	Weak fluorescence on surgical microscope	No fluorescence on surgical microscope
	1	56, F	Newly Dx	Frontal	IV	Wild	Strong	761, 892	61, 77	N/A	100
	2	24, F	Newly Dx	Frontal	III	Mutant	Strong		67, 36	N/A	97
	3	30, M	Newly Dx	Occipital	IV	Wild	Strong	346, 612	98, 102	32, 43	100
	4	35, F	Newly Dx	Frontal	III	Mutant	Strong	75, 86	34, 37, 57	21, 11	100
	5	41, F	Newly Dx	Frontal	IV	Wild	Strong	175, 210	88, 61	23, 7	100
	6	42, M	Newly Dx	Parietal	III	Mutant	Strong	356, 219	77, 65	23	93
	7	49, F	Newly Dx	Frontal	IV	Wild	Strong	754	131	23	89
	8	54, F	Newly Dx	Temporal	III	Mutant	Strong	976, 674	125, 98	45, 21	100
	9	54, F	Newly Dx	Frontal	IV	Wild	Strong	377	87, 55	32	91
	10	54, M	Newly Dx	Temporal	IV	Wild	Strong	412	41	39	100
	11	30, M	Newly Dx	Frontal	II	Mutant	Weak		97	N/A	100
	12	59, F	Newly Dx	Insular cortex	IV	Wild	Strong	431, 287	109, 89	26	88
	13	61, F	Newly Dx	Frontal	III	Mutant	Weak		274, 227	54, 71	100
	14	61, M	Newly Dx	Temporal	IV	Wild	Strong	765, 621	219, 113	62	100
	15	67, M	Newly Dx	Parietal	IV	Wild	Strong	453	97	N/A	94
	16	68, M	Newly Dx	Temporal	IV	Wild	Strong	390	212	N/A	96
	17	79, M	Newly Dx	Cerebellum	IV	Wild	Weak		120	32, 14	98
	18	28, M	Recurrent	Frontal	III	Mutant	Strong	573, 431	134, 167	N/A	98
	19	42, F	Recurrent	Frontal	IV	Wild	Strong	206, 267, 1138	135, 86, 49	43, 26, 0	91
	20	49, F	Recuurent	Temporal	IV	Wild	Weak		76, 62	10	86
	21	58, M	Recurrent	Frontal	IV	Wild	Strong	921632	198, 152	39, 76	100
	22	61, F	Recurrent	Temporal	III	Mutant	Weak		82	21,11	88
	23	61, F	Recurrent	Basal ganglia	IV	Wild	Strong	254, 198	76, 65	28	74
	24	62, F	Recurrent	Temporal	IV	Wild	Strong	213	55, 98	21	100
	25	68, F	Recurrent	Frontal	IV	Wild	Strong	634, 231	87, 65	19	83
